# Supplementary material for: Chelerythrine Chloride Alleviated Lipopolysaccharide-Induced Acute Lung Injury by Inhibiting Glycolytic Pathway Through Targeting Glyceraldehyde-3-Phosphate Dehydrogenase
Source: Molecules. 2025 Jun 12;30(12):2572. doi: 10.3390/molecules30122572 (PMC12195816; doi:10.3390/molecules30122572)
Supplement: Supplementary file 1 [file molecules-30-02572-s001.zip]

Archive with 1 entries (1 files):
- molecules-3625287-supplementary.pdf
